# Supplementary material for: A Series of Novel 1-H-isoindole-1,3(2H)-dione Derivatives as Acetylcholinesterase and Butyrylcholinesterase Inhibitors: In Silico, Synthesis and In Vitro Studies
Source: Molecules. 2024 Jul 26;29(15):3528. doi: 10.3390/molecules29153528 (PMC11313788; doi:10.3390/molecules29153528)
Supplement: Supplementary file 1 [file molecules-29-03528-s001.zip]

Archive with 1 entries (1 files):
- molecules-3116727-supplementary.pdf
